# Supplementary material for: Kinetic Characterization of Cerium and Gallium Ions as Inhibitors of Cysteine Cathepsins L, K, and S
Source: Int J Mol Sci. 2022 Aug 12;23(16):8993. doi: 10.3390/ijms23168993 (PMC9409168; doi:10.3390/ijms23168993)
Supplement: Supplementary file 1 [file ijms-23-08993-s001.zip]

Archive with 1 entries (1 files):
- ijms-1847739-supplementary.pdf
